# Supplementary material for: Screening Potential Coating Materials to Reduce the Absorption of Volatile Phenols into Grapes During Simulated Wildfire Conditions
Source: Foods. 2026 Apr 25;15(9):1499. doi: 10.3390/foods15091499 (PMC13164120; doi:10.3390/foods15091499)
Supplement: Supplementary file 1 [file foods-15-01499-s001.zip]

Archive with 1 entries (1 files):
- foods-4241431-supplementary.pdf
